# Supplementary material for: Helicobacter pylori Genotyping from American Indigenous Groups Shows Novel Amerindian vacA and cagA Alleles and Asian, African and European Admixture
Source: PLoS One. 2011 Nov 3;6(11):e27212. doi: 10.1371/journal.pone.0027212 (PMC3207844; doi:10.1371/journal.pone.0027212)
Supplement: Table S2 — Describes the GenBank accession numbers of the sequences from Mexican Native strains reported in this study. (XLSX) [file pone.0027212.s003.xlsx]

## Sheet: Hoja1
Supplemental Table 2. List of GenBank accession numbers for the genes and their source strains from Mexican Natives described in this study.
bankit no.	SequenceID	Gen	Source strain	GenBank accession numbers
Bankit 1467303	seq1	cagA	strain 368H	JN390441
Bankit 1467303	seq2	cagA	strain 369H	JN390442
Bankit 1467303	seq3	cagA	strain 370H	JN390443
Bankit 1467303	seq4	cagA	strain 372H	JN390444
Bankit 1467303	seq5	cagA	strain 373H	JN390445
Bankit 1467303	seq6	cagA	strain 10N	JN390446
Bankit 1467303	seq7	cagA	strain 106N	JN390447
Bankit 1467303	seq8	cagA	strain 172N	JN390448
Bankit 1467303	seq9	cagA	strain 193N	JN390449
Bankit 1467303	seq10	cagA	strain 312N	JN390450
Bankit 1467303	seq11	cagA	strain 632N	JN390451
Bankit 1467303	seq12	cagA	strain 2132N	JN390452
Bankit 1467303	seq13	cagA	strain 23O	JN390453
Bankit 1467303	seq14	cagA	strain 599T	JN390454
Bankit 1467316	seq1	hspA	strainA368H	JN390455
Bankit 1467316	seq2	hspA	strain 369H	JN390456
Bankit 1467316	seq3	hspA	strain 370H	JN390457
Bankit 1467316	seq4	hspA	strain 372H	JN390458
Bankit 1467316	seq5	hspA	strain 373H	JN390459
Bankit 1467316	seq6	hspA	strain 10N	JN390460
Bankit 1467316	seq7	hspA	strain 11N	JN390461
Bankit 1467316	seq8	hspA	strain 35N	JN390462
Bankit 1467316	seq9	hspA	strain 111N	JN390463
Bankit 1467316	seq10	hspA	strain 172N	JN390464
Bankit 1467316	seq11	hspA	strain 193N	JN390465
Bankit 1467316	seq12	hspA	strain 203N	JN390467
Bankit 1467316	seq13	hspA	strain 213N	JN390467
Bankit 1467316	seq14	hspA	strain 312N	JN390468
Bankit 1467316	seq15	hspA	strain 632N	JN390469
Bankit 1467316	seq16	hspA	strain 1831N	JN390470
Bankit 1467316	seq17	hspA	strain 2021N	JN390471
Bankit 1467316	seq18	hspA	strain 2123N	JN390472
Bankit 1467316	seq19	hspA	strain 2132N	JN390473
Bankit 1467316	seq20	hspA	strain 2134N	JN390474
Bankit 1467316	seq21	hspA	strain 2161N	JN390475
Bankit 1467316	seq22	hspA	strain 230O	JN390476
Bankit 1467316	seq23	hspA	strain 582T	JN390477
Bankit 1467316	seq24	hspA	strain 584T	JN390478
Bankit 1467316	seq25	hspA	strain 590T	JN390479
Bankit 1467316	seq26	hspA	strain 594T	JN390480
Bankit 1467316	seq27	hspA	strain 585T	JN390481
Bankit 1467316	seq28	hspA	strain 597T	JN390482
Bankit 1467316	seq29	hspA	strain 599T	JN390483
Bankit 1467316	seq30	hspA	strain 600T	JN390484
Bankit 1467316	seq31	hspA	strain 603T	JN390485
Bankit1467322	seq1	atpA	strain 368H	JN390486
Bankit1467322	seq2	atpA	strain 368H	JN390487
Bankit1467322	seq3	atpA	strain 368H	JN390488
Bankit1467322	seq4	atpA	strain 368H	JN390489
Bankit1467322	seq5	atpA	strain 373H	JN390490
Bankit1467322	seq6	atpA	strain 10N	JN390491
Bankit1467322	seq7	atpA	strain 11N	JN390492
Bankit1467322	seq8	atpA	strain 35N	JN390493
Bankit1467322	seq9	atpA	strain 111N	JN390494
Bankit1467322	seq10	atpA	strain 172N	JN390495
Bankit1467322	seq11	atpA	strain 203N	JN390496
Bankit1467322	seq12	atpA	strain 213N	JN390497
Bankit1467322	seq13	atpA	strain 312N	JN390498
Bankit1467322	seq14	atpA	strain 632N	JN390499
Bankit1467322	seq15	atpA	strain 1831N	JN390500
Bankit1467322	seq16	atpA	strain 2021N	JN390501
Bankit1467322	seq17	atpA	strain 2123N	JN390502
Bankit1467322	seq18	atpA	strain 2132N	JN390503
Bankit1467322	seq19	atpA	strain 2134N	JN390504
Bankit1467322	seq20	atpA	strain 2161N	JN390505
Bankit1467322	seq21	atpA	strain2921N	JN390506
Bankit1467322	seq22	atpA	strain23O	JN390507
Bankit1467322	seq23	atpA	strain582T	JN390508
Bankit1467322	seq24	atpA	strain583T	JN390509
Bankit1467322	seq25	atpA	strain584T	JN390510
Bankit1467322	seq26	atpA	strain590T	JN390511
Bankit1467322	seq27	atpA	strain594T	JN390512
Bankit1467322	seq28	atpA	strain595T	JN390513
Bankit1467322	seq29	atpA	strain599T	JN390514
Bankit1467322	seq30	atpA	strain600T	JN390515
Bankit1467322	seq31	atpA	strain602T	JN390516
Bankit1467322	seq32	atpA	strain603T	JN390517
Bankit1467328	seq1	cysS	strain368H	JN390518
Bankit1467328	seq2	cysS	strain369H	JN390519
Bankit1467328	seq3	cysS	strain370H	JN390520
Bankit1467328	seq4	cysS	strain372H	JN390521
Bankit1467328	seq5	cysS	strain373H	JN390522
Bankit1467328	seq6	cysS	strain10N	JN390523
Bankit1467328	seq7	cysS	strainS11N	JN390524
Bankit1467328	seq8	cysS	strain32N	JN390525
Bankit1467328	seq9	cysS	strain111N	JN390526
Bankit1467328	seq10	cysS	strain172N	JN390527
Bankit1467328	seq11	cysS	strain203N	JN390528
Bankit1467328	seq12	cysS	strain213N	JN390529
Bankit1467328	seq13	cysS	strain312N	JN390530
Bankit1467328	seq14	cysS	strain632N	JN390531
Bankit1467328	seq15	cysS	strain1831N	JN390532
Bankit1467328	seq16	cysS	strain2021N	JN390533
Bankit1467328	seq17	cysS	strain2123N	JN390534
Bankit1467328	seq19	cysS	strain2134N	JN390535
Bankit1467328	seq20	cysS	strain2161N	JN390536
Bankit1467328	seq21	cysS	strain2921N	JN390537
Bankit1467328	seq22	cysS	strain23O	JN390538
Bankit1467328	seq23	cysS	strain282T	JN390539
Bankit1467328	seq24	cysS	strain283T	JN390540
Bankit1467328	seq25	cysS	strain284T	JN390541
Bankit1467328	seq26	cysS	strain590T	JN390542
Bankit1467328	seq27	cysS	strain294T	JN390543
Bankit1467328	seq28	cysS	strain595T	JN390544
Bankit1467328	seq29	cysS	strain599T	JN390545
Bankit1467328	seq30	cysS	strain600T	JN390546
Bankit1467328	seq31	cysS	strain602T	JN390547
Bankit1467328	seq32	cysS	strain603T	JN390548
Bankit1467330	seq1	glmM	strainM368H	JN390549
Bankit1467330	seq2	glmM	strain369H	JN390550
Bankit1467330	seq3	glmM	strain370H	JN390551
Bankit1467330	seq4	glmM	strain372H	JN390552
Bankit1467330	seq5	glmM	strain373H	JN390553
Bankit1467330	seq6	glmM	strain10N	JN390554
Bankit1467330	seq7	glmM	strain11N	JN390555
Bankit1467330	seq8	glmM	strain35N	JN390556
Bankit1467330	seq9	glmM	strain111N	JN390557
Bankit1467330	seq10	glmM	strain172N	JN390558
Bankit1467330	seq11	glmM	strain203N	JN390559
Bankit1467330	seq12	glmM	strain213N	JN390560
Bankit1467330	seq13	glmM	strain312N	JN390561
Bankit1467330	seq14	glmM	strain632N	JN390562
Bankit1467330	seq15	glmM	strain1831N	JN390563
Bankit1467330	seq16	glmM	strain2123N	JN390564
Bankit1467330	seq17	glmM	strain2132N	JN390565
Bankit1467330	seq18	glmM	strain2133N	JN390566
Bankit1467330	seq19	glmM	strain2161N	JN390567
Bankit1467330	seq20	glmM	strain2921N	JN390568
Bankit1467330	seq21	glmM	strain23O	JN390569
Bankit1467330	seq22	glmM	strain582N	JN390570
Bankit1467330	seq23	glmM	strain583T	JN390571
Bankit1467330	seq24	glmM	strain584T	JN390572
Bankit1467330	seq25	glmM	strain590T	JN390573
Bankit1467330	seq27	glmM	strain595T	JN390574
Bankit1467330	seq28	glmM	strain599T	JN390575
Bankit1467330	seq29	glmM	strain600T	JN390576
Bankit1467330	seq30	glmM	strain602T	JN390577
Bankit1467330	seq31	glmM	strain603T	JN390578
Bankit1467335	seq1	ppa	strain368H	JN390579
Bankit1467335	seq2	ppa	strain369H	JN390580
Bankit1467335	seq3	ppa	strain370H	JN390581
Bankit1467335	seq4	ppa	strain372H	JN390582
Bankit1467335	seq5	ppa	strain373H	JN390583
Bankit1467335	seq6	ppa	strain10N	JN390584
Bankit1467335	seq7	ppa	strain11N	JN390585
Bankit1467335	seq8	ppa	strain35N	JN390586
Bankit1467335	seq9	ppa	strain111N	JN390587
Bankit1467335	seq10	ppa	strain172N	JN390588
Bankit1467335	seq11	ppa	strain203N	JN390589
Bankit1467335	seq12	ppa	strain213N	JN390590
Bankit1467335	seq13	ppa	stain312N	JN390591
Bankit1467335	seq14	ppa	strain632N	JN390592
Bankit1467335	seq15	ppa	strain18313N	JN390593
Bankit1467335	seq16	ppa	strain2021N	JN390594
Bankit1467335	seq17	ppa	strain2123N	JN390595
Bankit1467335	seq18	ppa	strain2132N	JN390596
Bankit1467335	seq19	ppa	strain2134N	JN390597
Bankit1467335	seq20	ppa	strain2161N	JN390598
Bankit1467335	seq21	ppa	strain2921N	JN390599
Bankit1467335	seq22	ppa	strain23O	JN390600
Bankit1467335	seq23	ppa	strain582T	JN390601
Bankit1467335	seq24	ppa	strain583T	JN390602
Bankit1467335	seq25	ppa	strain584T	JN390603
Bankit1467335	seq26	ppa	strain590T	JN390604
Bankit1467335	seq27	ppa	strain594T	JN390605
Bankit1467335	seq28	ppa	strain595T	JN390606
Bankit1467335	seq29	ppa	strain599T	JN390607
Bankit1467335	seq30	ppa	strain600T	JN390608
Bankit1467335	seq31	ppa	strain602T	JN390609
Bankit1467335	seq32	ppa	strain603T	JN390610
Bankit1467336	seq1	recA	strain368H	JN390611
Bankit1467336	seq2	recA	strain369H	JN390612
Bankit1467336	seq3	recA	strain370H	JN390613
Bankit1467336	seq4	recA	strain372H	JN390614
Bankit1467336	seq5	recA	strain373H	JN390615
Bankit1467336	seq6	recA	strain10N	JN390616
Bankit1467336	seq7	recA	strain11N	JN390617
Bankit1467336	seq8	recA	strain35N	JN390618
Bankit1467336	seq9	recA	strain111N	JN390619
Bankit1467336	seq10	recA	strain172N	JN390620
Bankit1467336	seq11	recA	strain203N	JN390621
Bankit1467336	seq12	recA	strain213N	JN390622
Bankit1467336	seq13	recA	strain312N	JN390623
Bankit1467336	seq14	recA	strain632N	JN390624
Bankit1467336	seq15	recA	strain1831N	JN390625
Bankit1467336	seq16	recA	strain2021N	JN390626
Bankit1467336	seq17	recA	strain2123N	JN390627
Bankit1467336	seq18	recA	strain2132N	JN390628
Bankit1467336	seq19	recA	strain2134N	JN390629
Bankit1467336	seq20	recA	strain2161N	JN390630
Bankit1467336	seq21	recA	strain2921N	JN390631
Bankit1467336	seq22	recA	strain23O	JN390632
Bankit1467336	seq23	recA	strain582T	JN390633
Bankit1467336	seq24	recA	strain583T	JN390634
Bankit1467336	seq25	recA	strain584T	JN390635
Bankit1467336	seq26	recA	strain590T	JN390636
Bankit1467336	seq27	recA	strain594T	JN390637
Bankit1467336	seq28	recA	strain595T	JN390638
Bankit1467336	seq29	recA	strain599T	JN390639
Bankit1467336	seq30	recA	strain600T	JN390640
Bankit1467336	seq31	recA	strain602T	JN390641
Bankit1467336	seq32	recA	strain603T	JN390642
Bankit1467338	seq1	glr	strain368H	JN390643
Bankit1467338	seq2	glr	strain369H	JN390644
Bankit1467338	seq3	glr	strain370H	JN390645
Bankit1467338	seq4	glr	strain372H	JN390646
Bankit1467338	seq5	glr	strain373H	JN390647
Bankit1467338	seq6	glr	strain10N	JN390648
Bankit1467338	seq7	glr	strain11N	JN390649
Bankit1467338	seq8	glr	strain35N	JN390650
Bankit1467338	seq9	glr	strain111N	JN390651
Bankit1467338	seq10	glr	strain172N	JN390652
Bankit1467338	seq11	glr	strain203N	JN390653
Bankit1467338	seq12	glr	strain213N	JN390654
Bankit1467338	seq13	glr	strain312N	JN390655
Bankit1467338	seq14	glr	strain632N	JN390656
Bankit1467338	seq15	glr	strain1831N	JN390657
Bankit1467338	seq16	glr	strain2021N	JN390658
Bankit1467338	seq17	glr	strain2123N	JN390659
Bankit1467338	seq18	glr	strain2132N	JN390660
Bankit1467338	seq19	glr	strain2134N	JN390661
Bankit1467338	seq20	glr	strain2161N	JN390662
Bankit1467338	seq21	glr	strain2921N	JN390663
Bankit1467338	seq22	glr	strain23O	JN390664
Bankit1467338	seq23	glr	strain582T	JN390665
Bankit1467338	seq24	glr	strain583T	JN390666
Bankit1467338	seq25	glr	strain584T	JN390667
Bankit1467338	seq26	glr	strain590T	JN390668
Bankit1467338	seq27	glr	strain594T	JN390669
Bankit1467338	seq28	glr	strain595T	JN390670
Bankit1467338	seq29	glr	strain599T	JN390671
Bankit1467338	seq30	glr	strain600T	JN390672
Bankit1467338	seq31	glr	strain602T	JN390673
Bankit1467338	seq32	glr	strain603T	JN390674
